# Supplementary material for: Elevated Risk of Chronic Respiratory Conditions within 60 Days of COVID-19 Hospitalization in Veterans
Source: Healthcare (Basel). 2022 Feb 4;10(2):300. doi: 10.3390/healthcare10020300 (PMC8872176; doi:10.3390/healthcare10020300)
Supplement: Supplementary file 1 [file healthcare-10-00300-s001.zip]

Archive with 1 entries (1 files):
- healthcare-1564813-supplementary.pdf
